# Supplementary material for: TYK2 Protein Expression and Its Potential as a Tissue-Based Biomarker for the Diagnosis of Colorectal Cancer
Source: Cancers (Basel). 2024 Oct 30;16(21):3665. doi: 10.3390/cancers16213665 (PMC11545102; doi:10.3390/cancers16213665)
Supplement: Supplementary file 1 [file cancers-16-03665-s001.zip]

Archive with 1 entries (1 files):
- cancers-3246991-File S1.pdf
